# Supplementary material for: Osteocytic Sclerostin Expression as an Indicator of Altered Bone Turnover
Source: Nutrients. 2023 Jan 23;15(3):598. doi: 10.3390/nu15030598 (PMC9921466; doi:10.3390/nu15030598)
Supplement: Supplementary file 1 [file nutrients-15-00598-s001.zip]

Archive with 1 entries (1 files):
- nutrients-2144302-supplementary.pdf
